# Supplementary material for: Maturation of the Autonomic Nervous System in Premature Infants: Estimating Development Based on Heart-Rate Variability Analysis
Source: Front Physiol. 2021 Jan 12;11:581250. doi: 10.3389/fphys.2020.581250 (PMC7873975; doi:10.3389/fphys.2020.581250)
Supplement: Supplementary file 2 [file Data_Sheet_1.zip]

Archive with 1 entries (1 files):
- LAVANGA_HRV_FRONTIERS_supplementary_materials.tex
