# Supplementary material for: Maturation of the Autonomic Nervous System in Premature Infants: Estimating Development Based on Heart-Rate Variability Analysis
Source: Front Physiol. 2021 Jan 12;11:581250. doi: 10.3389/fphys.2020.581250 (PMC7873975; doi:10.3389/fphys.2020.581250)
Supplement: Supplementary file 2 [file Data_Sheet_1.zip › LAVANGA_HRV_FRONTIERS_supplementary_materials.tex]

%%%%%%%%%%%%%%%%%%%%%%%%%%%%%%%%%%%%%%%%%%%%%%%%%%%%%%%%%%%%%%%%%%%%%%%%%%%%%%%%%%%%%%%%%%%%%%%%%%%%%%%%%%%%%%%%%%%%%%%%%%%%%%%%%%%%%%%%%%%%%%%%%%%%%%%%%%%
% This is just an example/guide for you to refer to when submitting manuscripts to Frontiers, it is not mandatory to use Frontiers .cls files nor frontiers.tex  %
% This will only generate the Manuscript, the final article will be typeset by Frontiers after acceptance.   
%                                              %
%                                                                                                                                                         %
% When submitting your files, remember to upload this *tex file, the pdf generated with it, the *bib file (if bibliography is not within the *tex) and all the figures.
%%%%%%%%%%%%%%%%%%%%%%%%%%%%%%%%%%%%%%%%%%%%%%%%%%%%%%%%%%%%%%%%%%%%%%%%%%%%%%%%%%%%%%%%%%%%%%%%%%%%%%%%%%%%%%%%%%%%%%%%%%%%%%%%%%%%%%%%%%%%%%%%%%%%%%%%%%%

%%% Version 3.4 Generated 2018/06/15 %%%
%%% You will need to have the following packages installed: datetime, fmtcount, etoolbox, fcprefix, which are normally inlcuded in WinEdt. %%%
%%% In http://www.ctan.org/ you can find the packages and how to install them, if necessary. %%%
%%%  NB logo1.jpg is required in the path in order to correctly compile front page header %%%

\documentclass[utf8]{frontiersSCNS} % for Science, Engineering and Humanities and Social Sciences articles
%\documentclass[utf8]{frontiersHLTH} % for Health articles
%\documentclass[utf8]{frontiersFPHY} % for Physics and Applied Mathematics and Statistics articles

%\setcitestyle{square} % for Physics and Applied Mathematics and Statistics articles
\usepackage{url,hyperref,lineno,microtype,subcaption}
\usepackage[onehalfspacing]{setspace}
\usepackage{graphicx}
\usepackage{booktabs}
\usepackage[margin=1in]{geometry}
\usepackage{array}
\usepackage{xcolor}

\usepackage{epstopdf}
\usepackage{float}
\usepackage{amsmath} % assumes amsmath package installed
\usepackage{amssymb}  % assumes amsmath package installed
\usepackage{graphicx,rotating,booktabs}
\usepackage{subcaption}
\usepackage{hyperref}
\usepackage[T1]{fontenc}
\usepackage[utf8]{inputenc}
%\usepackage[dutch,english,italian]{babel}
\usepackage[english]{babel}
\usepackage{color}
\usepackage[font=small,labelfont=small]{caption}
\usepackage{import}

\linenumbers


% Leave a blank line between paragraphs instead of using \\


\def\keyFont{\fontsize{8}{11}\helveticabold }
\def\firstAuthorLast{Lavanga {et~al.}} %use et al only if is more than 1 author
\def\Authors{Mario Lavanga\,$^{1,*}$, Elisabeth Heremans\,$^{1}$, Jonathan Moeyersons\,$^{1}$, Bieke Bollen\,$^{2}$, Katrien Jansen\,$^{2}$, Els Ortibus\,$^{2}$, Gunnar Naulaers\,$^{2}$, Sabine Van Huffel\,$^{1}$, Alexander Caicedo\,$^{3}$}
% Affiliations should be keyed to the author's name with superscript numbers and be listed as follows: Laboratory, Institute, Department, Organization, City, State abbreviation (USA, Canada, Australia), and Country (without detailed address information such as city zip codes or street names).
% If one of the authors has a change of address, list the new address below the correspondence details using a superscript symbol and use the same symbol to indicate the author in the author list.
\def\Address{$^{1}$ Department of Electrical Engineering (ESAT), Division STADIUS, KU Leuven, Leuven, Belgium \\
$^{2}$ Department of Development and Regeneration, faculty of Medicine, KU Leuven, Belgium\\
$^{3}$ Applied Mathematics and Computer Science, School of Engineering, Science and Technology, Universidad del Rosario, Bogot\'a, Colombia}
% The Corresponding Author should be marked with an asterisk
% Provide the exact contact address (this time including street name and city zip code) and email of the corresponding author
\def\corrAuthor{Mario Lavanga}

\def\corrEmail{mlavanga@esat.kuleuven.be}


\begin{document}
\onecolumn
\firstpage{1}

\title[Autonomic maturation in premature infants]{Maturation of the autonomic nervous system in premature infants: estimating development based on heart-rate variability analysis} 

\author[\firstAuthorLast ]{\Authors} %This field will be automatically populated
\address{} %This field will be automatically populated
\correspondance{} %This field will be automatically populated

\extraAuth{}% If there are more than 1 corresponding author, comment this line and uncomment the next one.
%\extraAuth{corresponding Author2 \\ Laboratory X2, Institute X2, Department X2, Organization X2, Street X2, City X2 , State XX2 (only USA, Canada and Australia), Zip Code2, X2 Country X2, email2@uni2.edu}


\maketitle

\section*{Supplementary material: The effect of the sampling frequencies} 

In this section, we reported a full overview of the results based on different sampling frequencies. Based on Table~\ref{tab:reg_full}, the best regression performance is reached at $f_s = 12$ $Hz$ in the $PB$ scheme ($R^2_{train} = 0.75$, $MAE= 1.83$ $weeks$, $R^2_{test} = 0.57$) as well as between bradycardias ($R^2_{train} = 0.68$, $MAE= 1.56$ $weeks$, $R^2_{test} = 0.59$). During the bradycardia event ($WB$), the best performance is achieved with the spectral features at $f_s = 6$ $Hz$ ($R^2_{train} = 0.73$, $MAE= 1.9$ $weeks$, $R^2_{test} = 0.62$). The LASSO selection is also reported for the different sampling frequencies in Table~\ref{tab:lasso_full}. 

The importance of testing different sampling frequencies was highlighted by Bolea et al.,who showed a dependency for nonlinear metrics (such as Sample Entropy) with the resampling frequency of the tachogram (Bolea et al., 2016). Based on their results, Bolea et al. concluded that a resampling frequency correction of nonlinear parameters is needed in cardiovascular applications in order to detect meaningful results (such as experiments with body position changes) (Bolea et al., 2016). The employed fractal indices clearly show a increasing trend with an increasing sampling frequency (Section 2.3.3 and Table~\ref{tab:feat_frac_full}). However, a correction for the sampling frequency was not implemented. The multifractal properties were investigated with different sampling frequencies and our study shows mild differences in term of regression results and correlation with age (Table~\ref{tab:feat_frac_full}). 

\setcounter{table}{0}
\renewcommand{\thetable}{A\arabic{table}} 

%\clearpage
\begin{table}[!htbp]
%\begin{table}[H]
\caption{Linear mixed-effect model performances for the different sampling frequency $f_s$.}
\label{tab:reg_full}
\begin{center}
\resizebox{0.75\textwidth}{!}{
 %\begin{center}
\begin{tabular}{l c c c c}
\hline
 \multicolumn{5}{c}{Post-bradycardia ($PB$) epochs} \\
\hline
Feature type $|_{fs}$	  & $R^2_{train}$  & $MAE(weeks)$ & $R^2_{test}$& $P_{value}$\\
\hline
All features $|_{6Hz}$	&0.73(0.11)	&1.88(0.39)	&0.57(0.29)&0(0)\\

All features $|_{8Hz}$		&0.75(0.1)	&1.85(0.3)	&0.56(0.23)&0(0)\\

\textbf{All features} $|_{12Hz}$		&0.75(0.09)	&\textbf{1.83(0.41)}	&0.57(0.22)&0(0)\\
Temporal features &0.44(0.28)	&2(0.56)	&0.35(0.19)&0.01(0.04)\\
Spectral features &0.74(0.12)	&2.01(0.42)	&0.5(0.11)&0(0.02)\\
Fractal features $|_{6Hz}$		&0.33(0.17)	&2.21(0.42)	&0.33(0.34)&0.01(0.17)\\
Fractal features $|_{8Hz}$		&0.35(0.13)	&2.31(0.54)	&0.21(0.22)&0.07(0.24)\\
Fractal features $|_{12Hz}$		&0.26(0.1)	&2.18(0.46)	&0.43(0.28)&0(0.04)\\
\hline
 \multicolumn{5}{c}{Between-bradycardia ($BB$) epochs} \\
\hline
Feature type $|_{fs}$  & $R^2_{train}$  & $MAE(weeks)$ & $R^2_{test}$& $P_{value}$\\

\hline
All features $|_{6Hz}$	&0.55(0.12)	&1.82(0.28)	&0.57(0.24)&0(0.04)\\
All features $|_{8Hz}$	&0.6(0.11)	&1.81(0.38)	&0.55(0.19)&0.01(0.01)\\
\textbf{All features} $|_{12Hz}$	&0.68(0.11)	&\textbf{1.56(0.39)}	&0.59(0.16)&0(0.01)\\
Temporal features   &0.6(0.33)	&2.06(0.38)	&0.44(0.24)&0.01(0.03)\\
Spectral features 	&0.59(0.19)	&1.93(0.54)	&0.59(0.15&0(0.01)\\
Fractal features $|_{6Hz}$&0.3(0.22)	&2.57(0.43)	&0.15(0.19)&0.16(0.27)\\
Fractal features $|_{8Hz}$	&0.22(0.26)	&2(0.25)	&0.24(0.36)&0.09(0.34)\\
Fractal features $|_{12Hz}$	&0.34(0.28)	&2.16(0.53)	&0.18(0.31)&0.06(0.32)\\
\hline
 \multicolumn{5}{c}{Within-Bradycardia ($WB$) epochs} \\
\hline
Feature type $|_{fs}$  & $R^2_{train}$  & $MAE(weeks)$ & $R^2_{test}$& $P_{value}$\\

\hline
All features $|_{6Hz}$	&0.73(0.1)	&1.97(0.42)	&0.58(0.25)&0(0)\\
All features $|_{8Hz}$	&0.7(0.15)	&1.91(0.21)	&0.5(0.25)&0(0.01)\\
All features $|_{12Hz}$	&0.72(0.15)	&1.95(0.33)	&0.57(0.24)&0(0.01)\\
\emph{Temporal features} &\emph{0.14(0.1)}	&\emph{2.79(0.35)}	&\emph{0.13(0.13)}&0.18(0.35)\\

\textbf{Spectral features} &0.73(0.17)	&\textbf{1.9(0.21)}	&0.62(0.21)&0(0)\\
Fractal features $|_{6Hz}$	&0.33(0.07)	&2.16(0.4)	&0.23(0.18)&0.07(0.13)\\
Fractal features $|_{8Hz}$	&0.36(0.13)	&2.03(0.56)	&0.43(0.22)&0(0.02)\\
Fractal features $|_{12Hz}$  &0.4(0.16)	&2.13(0.56)	&0.29(0.28) &0.02(0.06)\\
\hline
\end{tabular}
%\end{center}
}
\end{center}
\end{table}

\begin{table}[!htbp]
\caption{LASSO selected features for the linear mixed-effect model for the different sampling frequencies $f_s$.}

\label{tab:lasso_full}
\begin{center}
\hspace*{-1cm}
  \resizebox{0.75\textwidth}{!}{
  
%\begin{center}
\begin{tabular}{l c c c}
\hline
 \multicolumn{3}{c}{Post-bradycardia ($PB$) epochs} \\
\hline
Feature type $|_{fs}$ &   &  &   \\
\hline	
All  $|_{6Hz}$	&$\log_{10}(LF)_{SPWVD}$	&$\log_{10}(LF)_{Wavelet}$	&$C_{2,[j_1,j_2=5,12]}$	\\
All  $|_{8Hz}$	&$\log_{10}(LF)_{Wavelet}$\\			
\textbf{All} $|_{12Hz}$	&$\log_{10}(LF)_{SPWVD}$	&$C_{2,[j_1,j_2=\textbf{5},12]}$\\					
Spectral  	&$\log_{10}(LF)_{SPWVD}$	&$\log_{10}(LF)_{Wavelet}$\\	
Fractal $|_{6Hz}$	&$C_{2,[j_1,j_2=\textbf{5},12]}$\\		
Fractal  $|_{8Hz}$	&$H_{exp,[j_1,j_2=\textbf{5},12]}$	&$C_{2,[j_1,j_2=\textbf{5},12]}$\\			
Fractal $|_{12Hz}$	&$C_{2,[j_1,j_2=\textbf{5},12]}$\\		
\hline
 \multicolumn{3}{c}{Between-bradycardia ($BB$) epochs} \\
\hline
Feature type $|_{fs}$  &   &  & \\
\hline
All  $|_{6Hz}$	&$\mu_{RR}$	&$\log_{10}(LF)_{SPWVD}$\\		All  $|_{8Hz}$	&$\log_{10}(LF)_{SPWVD}$\\					
\textbf{All} $|_{12Hz}$	&$\log_{10}(VLF)_{Wavelet}$	&$\log_{10}(LF)_{SPWVD}$	&$C_{2,[j_1,j_2=\textbf{5},12]}$\\			Spectral   &$\log_{10}(LF)_{SPWVD}$\\				
Fractal  $|_{6Hz}$	&$H_{exp,[j_1,j_2=\textbf{5},12]}$	&$C_{2,[j_1,j_2=\textbf{5},12]}$	&$H_{exp,[j_1,j_2=3,12]}$\\
 &$C_{2,[j_1,j_2=3,12]}$ & &\\	
Fractal  $|_{8Hz}$ &$H_{exp,[j_1,j_2=\textbf{5},12]}$\\		
Fractal  $|_{12Hz}$ &$C_{2,[j_1,j_2=\textbf{5},12]}$\\			
\hline
 \multicolumn{3}{c}{Within-Bradycardia ($WB$) epochs} \\
\hline
Feature type $|_{fs}$ &   &  &   \\
\hline
All  $|_{6Hz}$	&$\log_{10}(LF)_{Wavelet}$	&$C_{2,[j_1,j_2=\textbf{5},12]}$	&$C_{2,[j_1,j_2=3,12]}$\\	
All  $|_{8Hz}$	&$\log_{10}(LF)_{Wavelet}$	&$C_{2,[j_1,j_2=\textbf{5},12]}$\\			
All  $|_{12Hz}$	&$\log_{10}(LF)_{Wavelet}$	&$C_{2,[j_1,j_2=\textbf{5},12]}$\\						
\textbf{Spectral} &$\log_{10}(LF)_{Wavelet}$\\			Fractal  $|_{6Hz}$	&$C_{2,[j_1,j_2=\textbf{5},12]}$	&$C_{2,[j_1,j_2=3,12]}$\\		
Fractal  $|_{8Hz}$	&$H_{exp,[j_1,j_2=\textbf{5},12]}$	&$C_{2,[j_1,j_2=\textbf{5},12]}$\\			
Fractal  $|_{12Hz}$	&$H_{exp,[j_1,j_2=\textbf{5},12]}$	&$C_{2,[j_1,j_2=\textbf{5},12]}$\\				
\hline

\end{tabular}
%\end{center}

}
\end{center}
\end{table}


\begin{table}[!htbp]
\begin{center}
\caption{The fractal features are reported in three different age categories and for the investigated sampling frequencies $f_s=[6,8,12]$ $Hz$.  The results are reported as median(IQR) for the between-bradycardia and bradycardia periods. IQR stands for \emph{interquartile range}. The symbol $\rho$ stands for the Pearson correlation coefficient. The symbol ${^{**}}$ represents a significant correlation with $p \leq 0.01$, and ${^{*}}$ is used for a significant correlation with $p \leq 0.05$. ${^{n.s.}}$ is used to indicate a non-significant correlation.}
\label{tab:feat_frac_full} 
%\begin{center}
\vspace*{0.5cm}
 \resizebox{0.8\textwidth}{!}{
\begin{tabular}{l c c c c}
\hline
Median(IQR) - PMA weeks	&$\leq 32$	&$(32-36]$	&$> 36$	&$\rho(\%)$\\

\hline
 \multicolumn{5}{c}{Fractal features in the $PB$ group, $f_s = 6$ $Hz$} \\
\hline

$H_{exp,[j_1,j_2=5,12]}$	&0.53(0.46-0.67)	&0.49(0.41-0.58)	&0.45(0.36-0.5)	&-0.45$^{**}$\\
$C_{2,[j_1,j_2=5,12]}$	&-0.2(-0.25 - -0.18)	&-0.19(-0.22 - -0.15)	&-0.13(-0.17 - -0.1)	&0.57$^{**}$\\
$H_{exp,[j_1,j_2=3,12]}$	&0.65(0.56-0.71)	&0.6(0.55-0.68)	&0.56(0.53-0.6)	&-0.4$^{**}$\\
$C_{2,[j_1,j_2=3,12]}$	&-0.17(-0.18 - -0.13)	&-0.13(-0.16 - -0.11)	&-0.09(-0.12 - -0.08)	&0.41$^{**}$\\

\hline
 \multicolumn{5}{c}{Fractal features in the $PB$ group, $f_s = 8$ $Hz$} \\
\hline

$H_{exp,[j_1,j_2=5,12]}$	&0.61(0.52-0.7)	&0.55(0.45-0.59)	&0.5(0.44-0.56)	&-0.47$^{**}$\\
$C_{2,[j_1,j_2=5,12]}$	&-0.2(-0.26 - -0.17)	&-0.19(-0.21 - -0.13)	&-0.14(-0.15 - -0.11)	&0.45$^{**}$\\
$H_{exp,[j_1,j_2=3,12]}$	&0.67(0.6-0.71)	&0.66(0.59-0.69)	&0.62(0.58-0.65)	&-0.33$^{*}$\\
$C_{2,[j_1,j_2=3,12]}$	&-0.14(-0.16 - -0.1)	&-0.11(-0.14 - -0.08)	&-0.09(-0.11 - -0.09)	&0.2$^{n.s.}$\\


\hline
 \multicolumn{5}{c}{Fractal features in the $PB$ group, $f_s = 12$ $Hz$} \\
\hline

$H_{exp,[j_1,j_2=5,12]}$	&0.62(0.52-0.7)	&0.56(0.49-0.64)	&0.53(0.44-0.54)	&-0.45$^{**}$\\
$C_{2,[j_1,j_2=5,12]}$	&-0.2(-0.23 - -0.16)	&-0.17(-0.19 - -0.15)	&-0.11(-0.13 - -0.1)	&0.57$^{**}$\\
$H_{exp,[j_1,j_2=3,12]}$	&0.67(0.61-0.73)	&0.64(0.61-0.71)	&0.62(0.6-0.63)	&-0.33$^{*}$\\
$C_{2,[j_1,j_2=3,12]}$	&-0.13(-0.15 - -0.11)	&-0.11(-0.13 - -0.09)	&-0.09(-0.11 - -0.08)	&0.22$^{n.s.}$\\

\hline
\end{tabular}
}
\vspace*{0.5cm}

\resizebox{0.8\textwidth}{!}{
\begin{tabular}{l c c c c}
\hline
Median(IQR) - PMA weeks	&$\leq 32$	&$(32-36]$	&$> 36$	&$\rho(\%)$\\

\hline
 \multicolumn{5}{c}{Fractal features in the $BB$ group, $f_s = 6$ $Hz$} \\
\hline

$H_{exp,[j_1,j_2=5,12]}$	&0.55(0.45-0.65)	&0.52(0.43-0.55)	&0.45(0.4-0.48)	&-0.43$^{**}$\\
$C_{2,[j_1,j_2=5,12]}$		&-0.19(-0.24 - -0.16)	&-0.17(-0.2 - -0.13)	&-0.11(-0.12 - -0.09)	&0.52$^{**}$\\
$H_{exp,[j_1,j_2=3,12]}$	&0.65(0.56-0.69)	&0.61(0.57-0.67)	&0.55(0.52-0.59)	&-0.39$^{*}$\\
$C_{2,[j_1,j_2=3,12]}$		&-0.15(-0.17 - -0.12)	&-0.13(-0.15 - -0.1)	&-0.08(-0.1 - -0.06)	&0.39$^{*}$\\


\hline
 \multicolumn{5}{c}{Fractal features in the $BB$ group, $f_s = 8$ $Hz$} \\
\hline

$H_{exp,[j_1,j_2=5,12]}$	&0.6(0.52-0.68)	&0.54(0.5-0.59)	&0.48(0.45-0.52)	&-0.5$^{**}$\\
$C_{2,[j_1,j_2=5,12]}$	&-0.19(-0.23 - -0.14)	&-0.17(-0.2 - -0.14)	&-0.09(-0.12 - -0.08)	&0.43$^{**}$\\
$H_{exp,[j_1,j_2=3,12]}$	&0.68(0.61-0.73)	&0.65(0.6-0.67)	&0.6(0.55-0.62)	&-0.36$^{*}$\\
$C_{2,[j_1,j_2=3,12]}$	&-0.12(-0.15 - -0.1)	&-0.12(-0.14 - -0.1)	&-0.08(-0.09 - -0.05)	&0.23$^{n.s.}$\\


\hline
 \multicolumn{5}{c}{Fractal features in the $BB$ group, $f_s = 12$ $Hz$} \\
\hline

$H_{exp,[j_1,j_2=5,12]}$	&0.62(0.52-0.68)	&0.57(0.52-0.63)	&0.52(0.48-0.53)	&-0.43$^{**}$\\
$C_{2,[j_1,j_2=5,12]}$		&-0.18(-0.23 - -0.16)	&-0.15(-0.19 - -0.12)	&-0.09(-0.11 - -0.08)	&0.53$^{**}$\\
$H_{exp,[j_1,j_2=3,12]}$	&0.68(0.6-0.71)	&0.64(0.6-0.69)	&0.59(0.54-0.64)	&-0.31$^{n.s.}$\\
$C_{2,[j_1,j_2=3,12]}$		&-0.12(-0.14 - -0.11)	&-0.11(-0.12 - -0.1)	&-0.08(-0.1 - -0.06)	&0.26$^{n.s.}$\\

\hline
\end{tabular}
}

\vspace*{0.5cm}

\resizebox{0.8\textwidth}{!}{
%\begin{center}
\begin{tabular}{l c c c c}
\hline
Median(IQR) - PMA weeks	&$\leq 32$	&$(32-36]$	&$> 36$	&$\rho(\%)$\\
\hline
 \multicolumn{5}{c}{Fractal features in the $WB$ period, $f_s = 6$ $Hz$} \\
\hline

$H_{exp,[j_1,j_2=5,12]}$	&0.52(0.42-0.7)	&0.48(0.39-0.52)	&0.43(0.4-0.46)	&-0.36$^{**}$\\
$C_{2,[j_1,j_2=5,12]}$		&-0.23(-0.29 - -0.2)	&-0.21(-0.24 - -0.17)	&-0.14(-0.18 - -0.12)	&0.55$^{**}$\\
$H_{exp,[j_1,j_2=3,12]}$	&0.62(0.58-0.67)	&0.6(0.53-0.63)	&0.57(0.5-0.6)	&-0.31$^{*}$\\
$C_{2,[j_1,j_2=3,12]}$		&-0.19(-0.23 - -0.15)	&-0.16(-0.19 - -0.14)	&-0.1(-0.12 - -0.09)	&0.48$^{**}$\\


\hline
 \multicolumn{5}{c}{Fractal features in the $WB$ period, $f_s = 8$ $Hz$} \\
\hline

$H_{exp,[j_1,j_2=5,12]}$	&0.61(0.49-0.71)	&0.55(0.43-0.62)	&0.49(0.43-0.52)	&-0.45$^{**}$\\
$C_{2,[j_1,j_2=5,12]}$		&-0.26(-0.3 - -0.21)	&-0.21(-0.24 - -0.17)	&-0.13(-0.18 - -0.11)	&0.54$^{**}$\\
$H_{exp,[j_1,j_2=3,12]}$	&0.66(0.62-0.71)	&0.64(0.58-0.68)	&0.61(0.58-0.62)	&-0.36$^{**}$\\
$C_{2,[j_1,j_2=3,12]}$		&-0.15(-0.2 - -0.12)	&-0.14(-0.17 - -0.11)	&-0.11(-0.12 - -0.09)	&0.31$^{*}$\\


\hline
 \multicolumn{5}{c}{Fractal features in the $WB$ period, $f_s = 12$ $Hz$}\\
\hline

$H_{exp,[j_1,j_2=5,12]}$	&0.58(0.5-0.68)	&0.56(0.5-0.6)	&0.5(0.49-0.53)	&-0.36$^{**}$\\
$C_{2,[j_1,j_2=5,12]}$		&-0.22(-0.28 - -0.19)	&-0.19(-0.22 - -0.17)	&-0.12(-0.14 - -0.1)	&0.58$^{**}$\\
$H_{exp,[j_1,j_2=3,12]}$	&0.64(0.61-0.68)	&0.65(0.61-0.68)	&0.63(0.6-0.65)	&-0.18$^{n.s.}$\\
$C_{2,[j_1,j_2=3,12]}$		&-0.16(-0.18 - -0.11)	&-0.13(-0.16 - -0.11)	&-0.11(-0.11 - -0.09)	&0.32$^{*}$\\
\hline
\end{tabular}
}
\end{center}
\end{table} 
\clearpage
\newpage
\section*{Supplementary Material: Overview Tables}

\setcounter{table}{0}
\renewcommand{\thetable}{S\arabic{table}} 

\begin{table}[!htbp]
\begin{center}
\caption{A detail overview of the recordings of the included patients: the study of each patient ID (PAT$_{ID}$), the serial number that indicates the recording for each patient (REC$_{ID}$), the duration of the recording in minutes (Duration$_{Rec}$), average duration of the annotated bradycardias in s for the recording (Duration$_{WB}$),the number of the annotated bradycardias in the recording (Number$_{WB}$), the average RR amplitude during the bradycardia in ms (RR$_{WB}$), the sampling frequency of the ECG used to derive the tachogram in Hz ($F_{S,ECG}$), postmenstrual age in weeks (PMA) and gestational age in weeks (GA). The last three rows represent the number of recording for each age subgroups (below 32 PMA weeks, between 32 and 36 weeks and above 36 weeks). Blank spaces indicates that bradycardias were not annotated according to the definition in Section~\ref{sec:preprocessing}.}
\label{tab:total_data_over_1} 
\vspace{0.2cm}
 \resizebox{1\textwidth}{!}{
\begin{tabular}{l c c c c c c c c}
\hline
PAT$_{ID}$ & REC$_{ID}$ & Duration$_{Rec}$ & Duration$_{WB}$	& Number$_{WB}$	& RR$_{WB}$ &	$F_{S,ECG}$ &	PMA &	GA\\
\hline
18&	3&	210.438&	&	&	&	250&	34.57&	25\\
22&	1&	296.328&	20.625&	8&	703&	250&	28.71&	25.43\\
22&	2&	175.143&	27.417&	1&	808&	250&	34.29&	25.43\\
174&	1&	262.792&	15.306&	3&	645&	500&	32.29&	31.43\\
174&	2&	272.96&	28.583&	2&	460&	250&	34.29&	31.43\\
32&	2&	65.065&	&	&	&	250&	36&	32\\
32&	3&	133.833&	&	&	&	250&	37.43&	32\\
33&	1&	57.332&	9.667&	1&	610&	500&	27.29&	25.71\\
33&	2&	184.832&	27.639&	9&	540&	500&	29&	25.71\\
33&	3&	120.942&	11.75&	1&	730&	500&	31.14&	25.71\\
33&	4&	264.74&	25.156&	16&	572&	500&	32.71&	25.71\\
33&	5&	228.619&	17.319&	6&	603&	500&	34.71&	25.71\\
34&	1&	196.621&	23.292&	12&	607&	500&	27.29&	25.71\\
34&	2&	136.526&	31.208&	6&	599&	500&	29&	25.71\\
34&	3&	128.192&	11.833&	1&	633&	500&	31&	25.71\\
34&	4&	251.589&	22.893&	7&	598&	500&	32.71&	25.71\\
34&	5&	146.753&	18.463&	9&	590&	500&	34.71&	25.71\\
34&	6&	539.988&	19.683&	10&	666&	250&	40&	25.71\\
35&	2&	221.486&	6.667&	1&	771&	250&	34.14&	30.43\\
35&	3&	251.707&	6.583&	1&	631&	250&	35.71&	30.43\\
35&	4&	446.989&	&	&	&	250&	36.57&	30.43\\
37&	1&	243.658&	23.515&	11&	612&	500&	31&	30.29\\
37&	2&	223.356&	14.048&	21&	630&	500&	33&	30.29\\
37&	3&	577.278&	29.842&	61&	524&	250&	36.71&	30.29\\
38&	1&	258.396&	18.25&	5&	814&	500&	31&	30.29\\
38&	2&	251.453&	4.667&	2&	664&	500&	33&	30.29\\
38&	3&	565.986&	27.258&	59&	564&	250&	36.71&	30.29\\
40&	1&	100.2&	&	&	&	250&	31.43&	30.29\\
40&	2&	495.688&	&	&	&	250&	36&	30.29\\
44&	1&	303.978&	14.033&	5&	606&	500&	29.57&	24.57\\
44&	2&	195.789&	13.1&	5&	607&	500&	31.57&	24.57\\
44&	3&	146.025&	21.083&	1&	577&	500&	34.57&	24.57\\
44&	4&	81.593&	&	&	&	500&	37.71&	24.57\\
60&	2&	213.171&	&	&	&	500&	34&	31.89\\
60&	3&	472.993&	5.083&	1&	592&	250&	36.29&	31.89\\
\hline
\end{tabular}
}
\end{center}
\end{table} 

\begin{table}[!htbp]
\begin{center}
\centering
\caption{Continuation of Table~\ref{tab:total_data_over_1}.}
\label{tab:total_data_over_2} 
\vspace{0.2cm}
 \resizebox{1\textwidth}{!}{
\begin{tabular}{l c c c c c c c c}
\hline
PAT$_{ID}$ & REC$_{ID}$ & Duration$_{Rec}$ & Duration$_{WB}$	& Number$_{WB}$	& RR$_{WB}$)&	$F_{S,ECG}$ &	PMA &	GA\\
\hline
72&	1&	149.482&	24.292&	6&	728&	500&	30.71&	30\\
72&	2&	234.721&	12.167&	4&	624&	500&	32.29&	30\\
72&	3&	54.044&	&	&	&	500&	34&	30\\
72&	4&	138.394&	&	&	&	500&	36&	30\\
72&	5&	379.979&	6.75&	1&	747&	500&	37.43&	30\\
75&	1&	213.293&	25.15&	5&	599&	500&	31.29&	28.86\\
75&	2&	149.963&	&	&	&	500&	33.29&	28.86\\
106&	1&	272.81&	18.021&	4&	619&	500&	31.71&	26.29\\
106&	2&	211.19&	29.444&	3&	560&	500&	33.57&	26.29\\
106&	3&	103.571&	&	&	&	250&	36.71&	26.2857\\
79&	1&	271.892&	&	&	&	500&	30.29&	29.86\\
79&	2&	130.792&	&	&	&	500&	33.71&	29.86\\
79&	4&	129.625&	&	&	&	500&	36.71&	29.86\\
79&	5&	137.285&	&	&	&	500&	40.57&	29.86\\
88&	2&	175.725&	24.722&	3&	716&	500&	30.43&	26.71\\
88&	3&	236.161&	18.604&	12&	613&	500&	32.14&	26.71\\
88&	4&	60.208&	&	&	&	500&	35.29&	26.71\\
88&	5&	142.931&	&	&	&	500&	37.14&	26.71\\
90&	1&	241.475&	14.833&	4&	564&	500&	28.71&	25.29\\
90&	2&	184.988&	22.6&	5&	615&	500&	30.43&	25.29\\
90&	4&	68.238&	&	&	&	500&	34.57&	25.29\\
90&	5&	184.693&	&	&	&	500&	38.57&	25.29\\
159&	1&	255.615&	&	&	&	500&	32.57&	29.57\\
159&	2&	209.44&	13.317&	5&	763&	500&	34.43&	29.57\\
159&	3&	98.794&	&	&	&	500&	36.57&	29.57\\
160&	1&	165&	&	&	&	500&	32.71&	29.57\\
160&	2&	92.985&	&	&	&	500&	36.71&	29.57\\
160&	3&	170.431&	11.583&	3&	788&	500&	40.86&	29.57\\
171&	1&	125.431&	&	&	&	500&	32.14&	29.29\\
171&	2&	88.658&	32.833&	4&	514&	500&	33.71&	29.29\\
171&	3&	217.708&	&	&	&	500&	40.29&	29.29\\
133&	1&	193.583&	12&	3&	570&	500&	30.71&	27.71\\
133&	2&	186.324&	39.083&	1&	597&	500&	32.43&	27.71\\
133&	3&	63.25&	7.583&	2&	709&	500&	34.43&	27.71\\
56&	2&	107.964&	20.542&	2&	598&	250&	33.14&	30.57\\
57&	1&	173.315&	&	&	&	500&	30.86&	30.57\\
57&	2&	292.147&	7.472&	3&	604&	500&	33.14&	30.57\\
19&	1&	246.489&	24.783&	5&	625&	250&	32&	30\\
19&	2&	143.161&	26.667&	7&	565&	250&	34.57&	30\\

\hline
\end{tabular}
}
\end{center}
\end{table} 

%
\begin{table}[!htbp]
\begin{center}
\centering
\caption{The main temporal, spectral and fractal features are reported for the post-bradycardia periods. The results are reported as median(IQR). IQR stands for \emph{interquartile range}. The fractal indices are reported for $f_s=8$ $Hz$. The symbol $\rho$ stands for the Pearson correlation coefficient. The symbol ${^{**}}$ represents a significant correlation with $p \leq 0.01$, and ${^{*}}$ is used for a significant correlation with $p \leq 0.05$. ${^{n.s.}}$ is used to indicate a non-significant correlation.}
\label{tab:feat_post} 
%\begin{center}
\vspace{0.2cm}
 \resizebox{1\textwidth}{!}{
\begin{tabular}{l c c c c}

\hline
Median(IQR) - PMA weeks	&$\leq 32$	&$(32-36]$	&$> 36$	&$\rho(\%)$\\

\hline
 \multicolumn{5}{c}{Temporal features in the post-bradycardia ($PB$) group} \\
\hline

$\mu_{RR}$	&374.65(366.38-391.36)	&377.07(364.33-393.69)	&387.2(374.98-416.44)	&0.39$^{**}$\\
$\sigma_{RR}$	&16.71(12.02-22.05)	&25.5(21.65-31.1)	&28.47(24.03-32.08)	&0.49$^{**}$\\

\hline
 \multicolumn{5}{c}{Spectral features in the post-bradycardia ($PB$) group} \\
\hline

%$log_{10}(VLF)_{Welch}$	&1.99(1.78-2.19)	&2.39(2.23-2.61)	&2.44(2.34-2.66)	&0.43$^{**}$\\
%$log_{10}(VLF)_{SPWD}$	&2.8(2.63-3.01)	&3.25(3.03-3.39)	&3.3(3.09-3.42)	&0.5$^{**}$\\
%$log_{10}(VLF)_{Wavelet}$	&1.54(1.27-1.75)	&1.91(1.66-2.08)	&1.94(1.79-2.15)	&0.47$^{**}$\\
%$log_{10}(LF)_{Welch}$ &0.96(0.72-1.16)	&1.46(1.11-1.64)	&1.7(1.3-1.83)	&0.6$^{**}$\\
%$log_{10}(LF)_{SPWD}$	&1.76(1.45-1.97)	&2.15(1.93-2.34)	&2.65(2.08-2.76)	&0.72$^{**}$\\
%$log_{10}(LF)_{SPWD}$	&0.3(-0.02-0.53)	&0.61(0.33-0.94)	&1.24(0.69-1.41)	&0.72$^{**}$\\
%PHFwelch Post-Brady	&0.86(0.55-0.98)	&1(0.76-1.13)	&1.07(0.97-1.38)	&0.38$^{**}$\\
%$log_{10}(HF)_{SPWD}$	&1.54(1.36-1.82)	&1.87(1.62-2)	&2.09(1.94-2.32)	&0.56$^{**}$\\
%PHFwavemedian Post-Brady	&-0.2(-0.45-0.1)	&0.2(-0.17-0.35)	&0.54(0.19-0.81)	&0.65$^{**}$\\
%VLFLFwelch Post-Brady	&12.22(7.92-24.59)	&9.9(5.8-18.72)	&5.45(4.72-8.03)	&0.06$^{n.s.}$\\
%$\frac{VLF}{LF}_{SPWD}$	&10.76(7.7-13.27)	&7.68(4.98-15.57)	&4.5(3.11-4.82)	&-0.08$^{n.s.}$\\
%VLFLFwavemedian Post-Brady	&20.17(12.68-34.29)	&19.6(7.22-26.37)	&6.98(4.53-10.08)	&-0.36$^{**}$\\
%LFHFwelch Post-Brady	&1.47(1.05-1.96)	&2.33(1.54-3.36)	&3.91(1.9-4.94)	&0.56$^{**}$\\
%$\frac{LF}{HF}_{SPWD}$&1.38(1.14-1.79)	&1.91(1.71-2.74)	&3.2(1.46-3.81)	&0.57$^{**}$\\
%LFHFwavemedian Post-Brady	&2.27(1.87-3.02)	&3.2(2.76-3.75)	&4.56(3.04-5.24)	&0.48$^{**}$\\
%LFnrightwelch Post-Brady	&59.45(48.87-65.64)	&69.97(60.1-76.75)	&79.55(65.51-83.17)	&0.45$^{**}$\\
%LFnrightwvillemedian Post-Brady	&0.58(0.53-0.64)	&0.66(0.63-0.73)	&0.76(0.59-0.79)	&0.48$^{**}$\\
%LFnrightwavemedian Post-Brady	&0.69(0.65-0.75)	&0.76(0.73-0.78)	&0.82(0.75-0.84)	&0.37$^{**}$\\
%LFnleftwelch Post-Brady	&9.11(5.32-12.28)	&9.17(5.2-15.27)	&15.99(13.78-17.47)	&0.48$^{**}$\\
%LFnleftwvillemedian Post-Brady	&0.09(0.07-0.12)	&0.12(0.06-0.17)	&0.2(0.17-0.22)	&0.56$^{**}$\\
%LFnleftwavemedian Post-Brady	&0.05(0.03-0.09)	&0.05(0.04-0.12)	&0.14(0.12-0.18)	&0.57$^{**}$\\

$P(VLF)_{Welch}$	&106.24(63.14-156.22)	&250.27(180.65-408.05)	&287.59(219.04-454.15)	&0.38$^{**}$\\
$P(VLF)_{SPWD}$	&643.16(434.61-1029.4)	&1787.69(1081.86-2475.95)	&2013.8(1252.61-2653.49)	&0.39$^{**}$\\
$P(VLF)_{Wavelet}$	&36.25(19.22-56.58)	&82.2(46.77-119.8)	&89.58(62.29-139.78)	&0.34$^{*}$\\
$P(LF)_{Welch}$	&10.91(5.35-16.13)	&28.98(13.41-48.24)	&50.5(19.82-67.56)	&0.63$^{**}$\\
$P(LF)_{SPWD}$	&70.65(29-94.04)	&141.99(84.7-219.13)	&450.23(119.78-574.82)	&0.69$^{**}$\\
$P(LF)_{Wavelet}$	&2.14(0.96-3.68)	&4.17(2.16-8.9)	&17.74(4.94-25.51)	&0.69$^{**}$\\
$P(HF)_{Welch}$ &7.85(3.88-9.53)	&9.99(6.08-13.7)	&11.84(9.28-24.15)	&0.22$^{n.s.}$\\
$P(HF)_{SPWD}$	&38.05(22.98-68.8)	&76.75(42.2-106.64)	&124.07(87.74-210.87)	&0.39$^{**}$\\
$P(HF)_{Wavelet}$	&0.69(0.36-1.3)	&1.61(0.67-2.28)	&3.57(1.55-6.4)	&0.61$^{**}$\\
$\frac{VLF}{LF}_{Welch}$	&12.22(7.92-24.59)	&9.9(5.8-18.72)	&5.45(4.72-8.03)	&0.06$^{n.s.}$\\
$\frac{VLF}{LF}_{SPWD}$	&10.76(7.7-13.27)	&7.68(4.98-15.57)	&4.5(3.11-4.82)	&-0.08$^{n.s.}$\\
$\frac{VLF}{LF}_{Wavelet}$	&20.17(12.68-34.29)	&19.6(7.22-26.37)	&6.98(4.53-10.08)	&-0.36$^{**}$\\
$\frac{LF}{HF}_{Welch}$	&1.47(1.05-1.96)	&2.33(1.54-3.36)	&3.91(1.9-4.94)	&0.56$^{**}$\\
$\frac{LF}{HF}_{SPWD}$	&1.38(1.14-1.79)	&1.91(1.71-2.74)	&3.2(1.46-3.81)	&0.57$^{**}$\\
$\frac{LF}{HF}_{wavelet}$	&2.27(1.87-3.02)	&3.2(2.76-3.75)	&4.56(3.04-5.24)	&0.48$^{**}$\\
$\frac{LF}{LF+HF}_{Welch}$	&59.45(48.87-65.64)	&69.97(60.1-76.75)	&79.55(65.51-83.17)	&0.45$^{**}$\\
$\frac{LF}{LF+HF}_{SPWD}$ 	&57.89(53.12-63.96)	&65.63(63.1-73.15)	&76.13(59.34-79.22)	&0.48$^{**}$\\
$\frac{LF}{LF+HF}_{Wavelet}$	&69.44(65.16-74.67)	&76.18(73.35-78.44)	&81.96(75.27-83.65)	&0.37$^{**}$\\
$\frac{LF}{LF+VLF}_{Welch}$	&9.11(5.32-12.28)	&9.17(5.2-15.27)	&15.99(13.78-17.47)	&0.48$^{**}$\\
$\frac{LF}{LF+VLF}_{SPWD}$ 	&9.14(7.5-11.74)	&11.53(6.04-16.74)	&19.79(17.18-21.91)	&0.56$^{**}$\\
$\frac{LF}{LF+VLF}_{Wavelet}$	&5.38(3.45-8.7)	&4.9(3.67-12.17)	&14.06(11.77-18.09)	&0.57$^{**}$\\


\hline
 \multicolumn{5}{c}{Fractal features in the post-bradycardia ($PB$) group} \\
\hline

$H_{exp,[j_1,j_2=5,12]}$	&0.61(0.52-0.7)	&0.55(0.45-0.59)	&0.5(0.44-0.56)	&-0.47$^{**}$\\
$C_{2,[j_1,j_2=5,12]}$	&-0.2(-0.26 - -0.17)	&-0.19(-0.21 - -0.13)	&-0.14(-0.15 - -0.11)	&0.45$^{**}$\\
$H_{exp,[j_1,j_2=3,12]}$	&0.67(0.6-0.71)	&0.66(0.59-0.69)	&0.62(0.58-0.65)	&-0.33$^{*}$\\
$C_{2,[j_1,j_2=3,12]}$	&-0.14(-0.16 - -0.1)	&-0.11(-0.14 - -0.08)	&-0.09(-0.11 - -0.09)	&0.2$^{n.s.}$\\


\hline
\end{tabular}
}
\end{center}
\end{table} 

\newpage
\begin{table}[!htbp]
\begin{center}
\centering
\caption{The main temporal, spectral and fractal features are reported for the between-bradycardias ($BB$) periods. The results are reported as median(IQR). IQR stands for \emph{interquartile range}. The fractal indices are reported for $f_s=8$ $Hz$.  The symbol $\rho$ stands for the Pearson correlation coefficient. The symbol ${^{**}}$ represents a significant correlation with $p \leq 0.01$, and ${^{*}}$ is used for a significant correlation with $p \leq 0.05$. ${^{n.s.}}$ is used to indicate a non-significant correlation.}
\label{tab:feat_between} 
%\begin{center}
\vspace{0.2cm}
 \resizebox{1\textwidth}{!}{
\begin{tabular}{l c c c c}
\hline
 \multicolumn{5}{c}{Temporal features in the between-bradycardias ($BB$) group} \\
\hline

Median(IQR) - PMA weeks	&$\leq 32$	&$(32-36]$	&$> 36$	&$\rho(\%)$\\

\hline
 \multicolumn{5}{c}{Fractal features in the three age groups} \\
\hline

$\mu_{RR}$	&370.51(359.96-388.36)	&377.42(363.11-389.25)	&394.93(370.01-427.45)	&0.47$^{**}$\\
$\sigma_{RR}$ 	&13.89(10.97-18.49)	&19.81(15.72-23.82)	&29.1(21.99-30.66)	&0.64$^{**}$\\

\hline
 \multicolumn{5}{c}{Spectral features in the between-bradycardias ($BB$) group}  \\
\hline

$P(VLF)_{Welch}$	&68.99(46.83-128.31)	&156.67(100.26-217.63)	&320.47(184.27-388.76)	&0.54$^{**}$\\
$P(VLF)_{SPWD}$	&358.71(321.19-673.85)	&991.87(498.71-1346.25)	&2332.8(901.57-2915.13)	&0.58$^{**}$\\
$P(VLF)_{Wavelet}$	&19.23(16.42-40.32)	&58.93(35.74-75.05)	&108(55.74-147.03)	&0.63$^{**}$\\
$P(LF)_{Welch}$		&8.27(3.78-13.34)	&14.99(5.95-25.28)	&35.69(26.87-49.37)	&0.66$^{**}$\\
$P(LF)_{SPWD}$	&46.5(25.63-88.72)	&106.67(56.24-154.71)	&273.11(213.86-373.31)	&0.73$^{**}$\\
$P(LF)_{Wavelet}$	&1.3(0.86-3.38)	&4.23(1.93-6.28)	&11.34(8.4-15)	&0.71$^{**}$\\
$P(HF)_{Welch}$		&4.85(3.47-6.9)	&5.2(4.06-8.12)	&11.55(6.11-13.56)	&0.17$^{n.s.}$\\
$P(HF)_{SPWD}$	&24.07(19.35-49.89)	&50.8(25.85-85.57)	&103.73(63.59-129.27)	&0.24$^{n.s.}$\\
$P(HF)_{Wavelet}$	&0.45(0.36-1.06)	&0.91(0.53-2.2)	&2.79(2.09-4.65)	&0.62$^{**}$\\
$\frac{VLF}{LF}_{Welch}$	&9.4(7.9-13.65)	&9.22(5.58-18.69)	&5.29(4.7-8.4)	&-0.2$^{n.s.}$\\
$\frac{VLF}{LF}_{SPWD}$	&7.86(6.19-10.78)	&7.5(5.3-13.48)	&4.02(3.45-6.87)	&-0.14$^{n.s.}$\\
$\frac{VLF}{LF}_{Wavelet}$		&13.42(10.75-19.77)	&11.73(8.1-21.36)	&7(6.17-10.44)	&-0.3$^{n.s.}$\\
$\frac{LF}{HF}_{Welch}$	&1.42(0.75-2.16)	&2.19(1.8-3.09)	&3.78(2.39-4.23)	&0.57$^{**}$\\
$\frac{LF}{HF}_{SPWD}$	&1.45(0.98-1.6)	&1.87(1.61-2.18)	&2.8(1.61-3.25)	&0.52$^{**}$\\
$\frac{LF}{HF}_{Wavelet}$	&2.32(1.8-2.84)	&3.2(2.39-4.11)	&3.67(2.47-4.6)	&0.33$^{*}$\\
$\frac{LF}{LF+HF}_{Welch}$		&58.67(42.64-67.61)	&68.69(64.25-75.48)	&78.97(70.53-80.88)	&0.56$^{**}$\\
$\frac{LF}{LF+HF}_{SPWD}$		&59.11(49.57-61.62)	&65.19(61.76-68.51)	&73.67(61.65-76.48)	&0.47$^{**}$\\
$\frac{LF}{LF+HF}_{Wavelet}$	&69.86(64.13-73.93)	&76.21(70.43-80.43)	&78.39(71.21-82.13)	&0.33$^{*}$\\
$\frac{LF}{LF+VLF}_{Welch}$	&9.71(6.91-11.29)	&9.87(5.18-15.21)	&16.08(10.77-17.58)	&0.42$^{**}$\\
$\frac{LF}{LF+VLF}_{SPWD}$	&11.29(8.24-13.6)	&11.67(6.91-15.29)	&19.55(12.12-21.93)	&0.44$^{**}$\\
$\frac{LF}{LF+VLF}_{Wavelet}$	&6.93(4.89-8.53)	&7.9(4.63-11.05)	&12.57(8.75-13.95)	&0.48$^{**}$\\


\hline
 \multicolumn{5}{c}{Fractal features in the between-bradycardias ($BB$) group} \\
\hline

$H_{exp,[j_1,j_2=5,12]}$	&0.6(0.52-0.68)	&0.54(0.5-0.59)	&0.48(0.45-0.52)	&-0.5$^{**}$\\
$C_{2,[j_1,j_2=5,12]}$		&-0.19(-0.23 - -0.14)	&-0.17(-0.2 - -0.14)	&-0.09(-0.12 - -0.08)	&0.43$^{**}$\\
$H_{exp,[j_1,j_2=3,12]}$	&0.68(0.61-0.73)	&0.65(0.6-0.67)	&0.6(0.55-0.62)	&-0.36$^{*}$\\
$C_{2,[j_1,j_2=3,12]}$		&-0.12(-0.15 - -0.1)	&-0.12(-0.14 - -0.1)	&-0.08(-0.09 - -0.05)	&0.23$^{n.s.}$\\

\hline
\end{tabular}
}
\end{center}
\end{table} 

\newpage
\begin{table}[!htbp]
\begin{center}
\centering
\caption{The main temporal, spectral and fractal features are reported for the within-bradycardia ($WB$) periods. The results are reported as median(IQR). IQR stands for \emph{interquartile range}. The temporal and spectral indices are reported for $f_s=6$ $Hz$ and the fractal index is reported for $f_s=8$ $Hz$. The symbol $\rho$ stands for the Pearson correlation coefficient. The symbol ${^{**}}$ represents a significant correlation with $p \leq 0.01$, and ${^{*}}$ is used for a significant correlation with $p \leq 0.05$. ${^{n.s.}}$ is used to indicate a non-significant correlation.}
\label{tab:feat_brady} 
%\begin{center}
\vspace{0.2cm}
 \resizebox{1\textwidth}{!}{
\begin{tabular}{l c c c c}
\hline
 \multicolumn{5}{c}{Temporal features in the within-bradycardia ($WB$) group.} \\
\hline

Median(IQR) - PMA weeks	&$\leq 32$	&$(32-36]$	&$> 36$	&$\rho(\%)$\\

\hline
 \multicolumn{5}{c}{Fractal features in the three age groups} \\
\hline

$\mu_{RR}$	&384.9(369.62-398.91)	&384.16(369.2-397.51)	&389.12(377.65-425.8)	&0.37$^{**}$\\
$\sigma_{RR}$	&38.31(32.22-44.62)	&40.61(32.5-49.81)	&35.89(28.43-40.74)	&-0.04$^{n.s.}$\\

\hline
 \multicolumn{5}{c}{Spectral features in the the within-bradycardia ($WB$) group.} \\
\hline

$P(VLF)_{Welch}$	&167.75(101.36-282.21)	&312.85(213.81-435.07)	&300.05(226.89-457.86)	&0.28$^{*}$\\
$P(VLF)_{SPWD}$	&1109.26(838.07-1615.84)	&2025.93(1381.79-3909.12)	&2168.01(1229.65-3824.98)	&0.31$^{*}$\\
$P(VLF)_{Wavelet}$	&82.66(46.46-169.3)	&122.69(69.22-230.91)	&128.03(77.63-164.54)	&0.1$^{n.s.}$\\
$P(LF)_{Welch}$	&13(6.4-18.71)	&31.09(15.62-52.49)	&49.95(20.66-73.54)	&0.59$^{**}$\\
$P(LF)_{SPWD}$	&102.62(68.87-185.63)	&216.65(136.5-351.6)	&502.28(152.3-734.74)	&0.65$^{**}$\\
$P(LF)_{Wavelet}$	&2.3(1.12-4.03)	&4.68(2.8-9.86)	&18.66(5.35-26.46)	&0.69$^{**}$\\
$P(HF)_{Welch}$	&7.73(4.31-10.01)	&10.63(7.49-14.56)	&12.21(9.75-25.52)	&0.19$^{n.s.}$\\
$P(HF)_{SPWD}$	&78.85(56.13-117.78)	&106.08(78.08-182.35)	&148.54(118.65-225.94)	&0.3$^{*}$\\
$P(HF)_{Wavelet}$	&0.6(0.4-1.34)	&1.49(0.74-2.57)	&3.75(1.58-6.34)	&0.59$^{**}$\\
$\frac{VLF}{LF}_{Welch}$	&13.25(9.99-25.23)	&9.86(5.99-19.16)	&5.62(4.53-7.99)	&0.01$^{n.s.}$\\
$\frac{VLF}{LF}_{SPWD}$&8.3(6.56-12.13)	&8.85(4.78-12.81)	&4.18(2.93-4.69)	&-0.08$^{n.s.}$\\
$\frac{VLF}{LF}_{Wavelet}$	&43.62(24.21-96.77)	&30.2(10.15-56.67)	&9.21(4.96-13.94)	&-0.47$^{**}$\\
$\frac{LF}{HF}_{Welch}$	&1.59(1.2-2.07)	&2.28(1.69-3.51)	&3.86(1.85-4.99)	&0.52$^{**}$\\
$\frac{LF}{HF}_{SPWD}$	&1.3(1.19-1.51)	&1.8(1.48-2.26)	&2.89(1.35-3.25)	&0.57$^{**}$\\
$\frac{LF}{HF}_{Wavelet}$		&2.36(1.89-2.99)	&3.23(2.95-3.84)	&4.67(3.02-5.3)	&0.48$^{**}$\\
$\frac{LF}{LF+HF}_{Welch}$	&61.12(53.47-66.49)	&69.5(62.38-77.32)	&79.32(64.9-83.31)	&0.41$^{**}$\\
$\frac{LF}{LF+HF}_{SPWD}$		&56.49(54.27-60.15)	&64.06(59.6-69.35)	&74.27(57.44-76.58)	&0.49$^{**}$\\
$\frac{LF}{LF+HF}_{Wavelet}$ &70.22(65.4-74.94)	&76.37(73.75-78.74)	&82.34(75.1-84.11)	&0.37$^{**}$\\
$\frac{LF}{LF+VLF}_{Welch}$ &7.28(4.92-9.1)	&9.2(4.99-14.83)	&15.38(14.34-18.08)	&0.55$^{**}$\\
$\frac{LF}{LF+VLF}_{SPWD}$	&10.86(8.03-13.38)	&10.86(7.2-17.11)	&19.63(18.13-23.51)	&0.52$^{**}$\\
$\frac{LF}{LF+VLF}_{Wavelet}$ &2.57(1.13-3.97)	&3.34(2.19-8.97)	&10.96(6.69-16.78)	&0.64$^{**}$\\


\hline
 \multicolumn{5}{c}{Fractal features in the within-bradycardia ($WB$) group.} \\
\hline

$H_{exp,[j_1,j_2=5,12]}$	&0.61(0.49-0.71)	&0.55(0.43-0.62)	&0.49(0.43-0.52)	&-0.45$^{**}$\\
$C_{2,[j_1,j_2=5,12]}$		&-0.26(-0.3- -0.21)	&-0.21(-0.24- -0.17)	&-0.13(-0.18- -0.11)	&0.54$^{**}$\\
$H_{exp,[j_1,j_2=3,12]}$	&0.66(0.62-0.71)	&0.64(0.58-0.68)	&0.61(0.58-0.62)	&-0.36$^{**}$\\
$C_{2,[j_1,j_2=3,12]}$		&-0.15(-0.2- -0.12)	&-0.14(-0.17- -0.11)	&-0.11(-0.12- -0.09)	&0.31$^{*}$\\

\hline
\end{tabular}
}
%\end{center}
\end{center}
\end{table} 


\begin{table}[!htbp]
\begin{center}
\caption{A detail overview of the average number of beats for the different states period defined in this study: the average duration of the annotated bradycardias (Braydcardia) and the average durations of the between-bradycardia window (Duration $BB$), the post-bradycardia window (Duration $PB$) and the within-bradycardia window (Duration $WB$). Blank spaces indicates that bradycardias were not annotated according to the definition in Section~\ref{sec:preprocessing} or windows were not available (e.g. there were not enough 10 minutes window between bradycardia events).}
\label{tab:total_data_beat_1} 
\vspace{0.2cm}
 \resizebox{1\textwidth}{!}{
\begin{tabular}{l c c c c c}
\hline
PAT$_{ID}$ & REC$_{ID}$ & Bradycardia [$\#Beats$] & Duration $BB$ [$\#Beats$]	& Duration $PB$ $\#Beats$	& Duration $WB$ [$\#Beats$] \\
\hline
18&	3&	&	&	&	\\
22&	1&	33&	1546&	1574&	1565\\
22&	2&	35&	&	1371&	1340\\
174&	1&	28&	1544&	1475&	1463\\
174&	2&	63&	1568&	1379&	1367\\
32&	2&	&	&	&	\\
32&	3&	&	&	&	\\
33&	1&	16&	&	1634&	1621\\
33&	2&	60&	1657&	1643&	1627\\
33&	3&	16&	&	1545&	1528\\
33&	4&	49&	1650&	1638&	1622\\
33&	5&	36&	1568&	1623&	1601\\
34&	1&	40&	1702&	1679&	1658\\
34&	2&	51&	1585&	1615&	1589\\
34&	3&	19&	&	1526&	1512\\
34&	4&	40&	1565&	1603&	1574\\
34&	5&	34&	1532&	1522&	1508\\
34&	6&	35&	1421&	1437&	1423\\
35&	2&	9&	&	1461&	1452\\
35&	3&	10&	&	1525&	1516\\
35&	4&	&	&	&	\\
37&	1&	48&	1557&	1628&	1612\\
37&	2&	27&	1706&	1740&	1728\\
37&	3&	66&	1642&	1686&	1677\\
38&	1&	26&	1551&	1582&	1556\\
38&	2&	8&	1732&	1699&	1686\\
38&	3&	55&	1624&	1649&	1630\\
40&	1&	&	&	&	\\
40&	2&	&	&	&	\\
44&	1&	31&	1645&	1666&	1656\\
44&	2&	24&	1666&	1638&	1622\\
44&	3&	38&	&	1536&	1520\\
44&	4&	&	&	&	\\
60&	2&	&	&	&	\\
60&	3&	8&	&	1731&	1710\\

\hline
\end{tabular}
}
\end{center}
\end{table} 

\begin{table}[!htbp]
\begin{center}
\centering
\caption{Continuation of Table~\ref{tab:total_data_beat_1}.}
\label{tab:total_data_beat_2} 
\vspace{0.2cm}
 \resizebox{1\textwidth}{!}{
\begin{tabular}{l c c c c c}
\hline
PAT$_{ID}$ & REC$_{ID}$ & Duration Bradycardia [$\#Beats$] & Duration $BB$ [$\#Beats$]	& Duration $PB$ $\#Beats$	& Duration $WB$ [$\#Beats$] \\
\hline
72&	1&	34&	1438&	1369&	1357\\
72&	2&	21&	1596&	1559&	1544\\
72&	3&	&	&	&	\\
72&	4&	&	&	&	\\
72&	5&	9&	&	1318&	1311\\
75&	1&	43&	1590&	1511&	1491\\
75&	2&	&	&	&	\\
106&	1&	34&	1716&	1666&	1651\\
106&	2&	52&	1689&	1588&	1587\\
106&	3&	&	&	&	\\
79&	1&	&	&	&	\\
79&	2&	&	&	&	\\
79&	4&	&	&	&	\\
79&	5&	&	&	&	\\
88&	2&	36&	1581&	1621&	1586\\
88&	3&	32&	1685&	1629&	1603\\
88&	4&	&	&	&	\\
88&	5&	&	&	&	\\
90&	1&	35&	1649&	1660&	1653\\
90&	2&	42&	&	1613&	1580\\
90&	4&	&	&	&	\\
90&	5&	&	&	&	\\
159&	1&	&	&	&	\\
159&	2&	18&	1549&	1552&	1532\\
159&	3&	&	&	&	\\
160&	1&	&	&	&	\\
160&	2&	&	&	&	\\
160&	3&	15&	1392&	1409&	1403\\
171&	1&	&	&	&	\\
171&	2&	74&	1567&	1585&	1577\\
171&	3&	&	&	&	\\
133&	1&	25&	1739&	1689&	1679\\
133&	2&	75&	&	1861&	1818\\
133&	3&	11&	1674&	1645&	1637\\
56&	2&	38&	&	&	\\
57&	1&	&	&	&	\\
57&	2&	12&	1584&	1599&	1588\\
19&	1&	44&	1659&	1552&	1523\\
19&	2&	50&	1606&	1544&	1533\\
\hline
\end{tabular}
}
\end{center}
\end{table}


\end{document}
